# Supplementary material for: Association of FUT2 rs601338 Genotype with Colonic Mucosal Microbiome Composition, Post-Transplant Bacteremia, and All-Cause Mortality After Liver Transplantation for Primary Sclerosing Cholangitis: A Retrospective Cohort Study
Source: J Clin Med. 2026 Jun 18;15(12):4755. doi: 10.3390/jcm15124755 (PMC13301820; doi:10.3390/jcm15124755)
Supplement: Supplementary file 1 [file jcm-15-04755-s001.zip]

Archive with 1 entries (1 files):
- jcm-4305255-supplementary.pdf
